# Supplementary material for: New Amino Naphthoquinone Derivatives as Anti-Trypanosoma cruzi Agents Targeting Trypanothione Reductase
Source: Pharmaceutics. 2022 May 25;14(6):1121. doi: 10.3390/pharmaceutics14061121 (PMC9228152; doi:10.3390/pharmaceutics14061121)
Supplement: Supplementary file 1 [file pharmaceutics-14-01121-s001.zip]

Archive with 1 entries (1 files):
- pharmaceutics-1720683-supplementary.pdf
